# Supplementary material for: Single-cell RNA reveals a tumorigenic microenvironment in the interface zone of human breast tumors
Source: Breast Cancer Res. 2023 Aug 29;25:100. doi: 10.1186/s13058-023-01703-7 (PMC10463980; doi:10.1186/s13058-023-01703-7)
Supplement: Supplementary file 2 — Additional file 2. Table S5 Specific information for marker genes. [file 13058_2023_1703_MOESM2_ESM.xlsx]

## Sheet: Sheet1
Table S5. The specific information for marker genes
Cluster	Annotated name	Cell number	Top 10 marker genes
T-cell 0	CD8+ T cells	2565	SPRY1,SYTL3,GABARAPL1,AC020916.1,CD8A,KLRC1,GZMB,KLRD1,AC027290.2,CD8B
T-cell 1	CD4+ T cells	1633	IGKC,RPS20,RPL13A,CD40LG,RPS8,RPL21,RPL34,RPL11,RPL13,RPL22
T-cell 2	CD4+ T cells	1469	FOS,NFKBIA,DUSP1,JUN,JUNB,HSPA1B,PPP1R15A, CH25H,IGHA1,CD69
T-cell 3	regulatory T cells	1353	IFI27,TNFRSF4,TIGIT,FOXP3,ISG15,IL2RA,RTKN2,IFI6,TNFRSF18,SPATS2L
T-cell 4	CD8+ T cells	1207	GZMK,CCL4L2,CCL4,IFNG,DUSP2,GZMA,CST7,NKG7, DNAJB1,CRTAM
T-cell 5	CD8+ T cells	1146	HSPA6,KLRC1,CD8B,AL450405.1,HSPA1A,XCL1, HSPH1,HSPA1B,HSPE1,CCL5
T-cell 6	regulatory T cells	1094	CXCL13,TNFRSF4,TNFRSF18,BATF,PMAIP1,DUSP4, TIGIT,NMB,ARID5B,ICA1
T-cell 7	CD8+ T cells	921	GNLY,GZMA,NKG7,GZMB,IFI44L,ISG15,IFIT3, RSAD2,IFITM2,LINC02446
T-cell 8	CD4+ T cells	907	TNFSF10,IFI44L,ISG15,RSAD2,STAT1,IFIT3, S100A11,IFI6,TNFSF13B,MX1
T-cell 9	natural kill cells	509	GNLY,TYROBP,TRDC,NKG7,XCL2,FCER1G,XCL1, KLRD1,CTSW,CCL3
T-cell 10	unknown	137	STMN1,IGLC2,MKI67,CENPF,TUBA1B,TOP2A,TUBB, HMGB2,ASPM,HIST1H4C
Myeloid 0	macrophages	501	APOC1,FABP4,APOE,ACP5,FABP5,CTSD,GPNMB, GCHFR,LGALS3,PLA2G7
Myeloid 1	macrophages	481	HLA-DRB6,HLA-DQA2,HLA-DRB5,GPR34,FCGBP,C3, HLA-DPB1,LTC4S,HLA-DPA1,HSPA6
Myeloid 2	macrophages	314	IFI27,IFIT1,CCL2,CCL8,CXCL10,ISG15,RSAD2, IFI6,IGLC2,MX1
Myeloid 3	monocytes	294	FN1,FCN1,LYZ,AREG,CXCL9,AC020656.1,C15orf48,S100A4,CST6,LGALS2
Myeloid 4	macrophages	236	SELENOP,MRC1,FOLR2,SLC40A1,PDK4,RNASE1, F13A1,MS4A4A,CCL18,C1QA
Myeloid 5	monocytes	227	S100A9,S100A8,APOBEC3A,FCN1,CXCL10,TIMP1, VCAN,ISG15,TNFSF10,CD300E
Myeloid 6	macrophages	212	SPP1,SLC11A1,RNASE1,AC020916.1,NUPR1,CXCL3, LUCAT1,NEAT1,COX6C,IGFBP5
Myeloid 7	dendritic cells	162	TXN,CCL17,BIRC3,WFDC21P,CCL19,CCL22,LGALS2, FCER1A,CCR7,LAMP3
Myeloid 8	macrophages	131	IGHA1,PHACTR1,P2RY13,IGLC2,INTS6,USP53, SRGAP1,AC020916.1
Myeloid 9	macrophages	102	SFRP1,TAGLN,ACTA2,MGP,KRT15,SCGB3A1,IGKC, SAA1,KRT14,CRYAB
Myeloid 10	macrophages	59	TOP2A,MKI67,CENPF,STMN1,TUBB,H2AFZ,HIST1H4C,TUBA1B,TYMS,HMGB2
B-cell 0	follicular B-cells	229	HLA-DRA,HLA-DPB1,MS4A1,LTB,HOPX,CD74, HLA-DPA1,HLA-DRB5,HLA-DRB1,BANK1
B-cell 1	plasma B cells	228	IGHM,IGHA1,IGHA2,JCHAIN,IGKC,CCL3,IGLL5, IGKV3-11,IGKV3-20,RRBP1
B-cell 2	plasma B cells	170	IGHG4,IGHG1,IGHG2,IGHG3,IGHV6-1, IGKV4-1,IGKC,IGKV3-20,IGHGP,IGKV1-5
B-cell 3	follicular B-cells	164	VPREB3,MS4A1,LTB,HLA-DQB1,HLA-DRB1, LINC01781,CD74,RPS20,HLA-DPB1,HLA-DRA
B-cell 4	plasma B cells	144	IGLC3,IGLC2,IGHA2,JCHAIN,IGHA1,IGLV1-44, IGLV6-57,IGLV1-40,IGLL5,IGLV2-14
B-cell 5	mast cells	122	TPSAB1,TPSB2,CPA3,MS4A2,LTC4S,HPGDS,CLU, SLC18A2,GATA2,FCER1G
B-cell 6	follicular B-cells	95	FAM30A,HLA-DRB1,HLA-DQA1,MS4A1,HLA-DPA1, HLA-DRA,HLA-DPB1,HLA-DQB1,CD74, BANK1
B-cell 7	IL7R+ B cells	88	IL7R,GNLY,CCL5,IL32,NKG7,CD2,TXN,APOE,CD3D, TRBC1
B-cell 8	follicular B-cells	86	IGHD,LINC00926,CXCR4,BTG1,PHACTR1, AL139020.1,LTB,CD79B,HVCN1,FCMR
B-cell 9	follicular B-cells	83	VPREB3,IGHD,AL139020.1,FCMR,CD22,RALGPS2, CD79B,BCL11A,TNFRSF13C,CD37
B-cell 10	plasma B cells	76	IGLC7,IGHGP,IGLC2,IGHG3,IGLV3-1,IGLV2-23, IGHG1,IGHG2,IGLC3,IGLV2-11
stem 0	progenitor cells	2740	MMP7,CHI3L1,FOSB,NNMT,NPC2,MT1X,FOS,RARRES1,MIR205HG,MMP3
stem 1	MSCs	2517	FN1,COL1A1,COL1A2,COL4A1,COL3A1,SPARC,TIMP1,THY1,IFI27,EGFL6
stem 2	progenitor cells	2248	CSTA,AL450405.1,SPP1,APOE,CXCL14,SFRP1, MIR205HG,C2orf40,S100B,RPLP1
stem 3	PSCs	2095	RERGL,ADIRF,C11orf96,PLN,PLAC9,S100A4, SORBS2,NET1,SOD3,TSC22D1
stem 4	progenitor cells	1565	DNAJB1,HSPH1,HSPA6,HSPD1,HSPA1A,CCN1,HSPE1, HSP90AA1,HSPA1B,BAG3
stem 5	PSCs	1529	CCL19,FABP4,STEAP4,CFD,IGFBP5,CCL21,CD36, GGT5,TIMP3,CTSC
stem 6	MSCs	1463	CXCL10,ISG15,IFIT1,IFI27,EGFL6,IFIT3,IFIT2,IFI6,MMP11,CXCL11
stem 7	progenitor cells	1460	OXTR,CXCL14,MYLK,SYT8,SAA1,IGFBP2,ACTG2, CNN1,SGK1,IGFBP1
stem 8	progenitor cells	1441	FOS,JUNB,FOSB,IER2,JUN,IER3,SOCS3,ZBTB16, DUSP1,OXTR
stem 9	progenitor cells	1309	KRT14,KRT17,KRT5,KRT7,SAA1,SYNM,IGFBP2,DST, TACSTD2,PERP
stem 10	progenitor cells	1127	TESC,CAMK2B,ENO1,PTN,WIF1,SFRP1,NES,SPP1, EDN3,OXTR
stem 11	progenitor cells	819	IGFBP3,ACTG2,IGFBP1,IL17B,IGFBP2,TPM2,MME, POSTN,CNN1,MYLK
stem 12	progenitor cells	497	IGHA1,IGKC,KRT15,SCGB2A2,KRT19,SCGB3A1, IGLC2,CCL5,AZGP1,IL7R
EC 0	vascular cells	208	IGHA1,ACKR1,EDN1,APOD,PDK4,POSTN,HLA-DRB1, HLA-DQB1,IL1R1,DAAM1
EC 1	vascular cells	184	CA4,MT1E,CD300LG,MT1M,C11orf96,ATOH8,MT2A, FAM107A,JUN,GPIHBP1
EC 2	vascular cells	171	CLU,HSPA1A,ADIRF,RN7SL2,RN7SL1,DNAJB1,NRN1, HSPA6,HLA-DQA2,HSPA1B
EC 3	vascular cells	141	RBP7,FABP4,BTNL9,CD36,RGCC,CD300LG,CA4, HSPA1A,IL33,AL450405.1
EC 4	vascular cells	125	COL4A1,ESM1,ISG15,COL4A2,ANGPT2,IGFBP3,INSR,SPARC,SAT1,HAPLN1
EC 5	vascular cells	108	IGKC,CXCL12,DEPP1,HEY1,IL32,SEMA3G,SLC9A3R2,ATP13A3,LTBP4,IGFBP3
EC 6	vascular cells	96	TGM2,VCAN,STC1,SOX4,PROX1,CYP1B1,PTGDS, CCDC3,CLDN11,SELP
EC 7	vascular cells	87	SFRP1,KRT15,SCGB2A2,CRYAB,KRT14,ACTA2,KRT19,SCGB3A1,MGP,TAGLN
EC 8	vascular cells	72	IGKC,IGFBP5,FN1,PRCP,H19,VCAN,COL4A1,HTRA1, INSR, COL4A2
EC 9	Lymphatic ECs	66	CCL21,TFF3,MMRN1,EFEMP1,AKAP12,TFPI,LAPTM5,COLEC12,PPFIBP1,PROX1
fibroblast 0	fibroblasts	1373	DLK1,AC011503.1,RND3,ZBTB16,APOD,LAMC3,RHOB,JUN,FOXO3,PTGDS
fibroblast 1	fibroblasts	1346	IGKC,IGHA1,RASD1,IER2,FOS,JUNB,EGR1,RPS26, TCIM,BTG2
fibroblast 2	fibroblasts	1152	CRABP2,SRPX,APOE,IGF1,AL450405.1,COL4A1,DCX,NID1,KCNQ1OT1,COL6A6
fibroblast 3	fibroblasts	900	ADH1B,C7,OGN,C3,COL14A1,GPX3,GPC3,SVEP1, SLIT3,IGFBP7
fibroblast 4	fibroblasts	693	FN1,COL1A1,MMP11,COL11A1,COL1A2,POSTN, COL12A1,COL10A1,INHBA,COL3A1
fibroblast 5	fibroblasts	549	CCN5,PI16,LEPR,PLA2G2A,GPX3,CFD,IGFBP6, ADH1B,CFH,CCDC80
fibroblast 6	fibroblasts	424	CXCL14,THBS4,RAMP1,COMP,PMEPA1,TIMP3,F2R, ELN,ITGBL1,IGFBP7
fibroblast 7	fibroblasts	343	CST1,ISG15,MMP11,BST2,IFI6,GRP,POSTN,BGN, TNFAIP6,IFI44L
fibroblast 8	normal fibroblasts	114	SFRP4,CLU,OGN,MGP,IGFBP6,ADIRF,COL14A1, CCDC80,CD9,CCN5
fibroblast 9	fibroblasts	104	KRT14,KRT17,MYLK,KRT5,SAA1,OXTR,DST,ACTA2, MIR205HG,C2orf40
fibroblast 10	fibroblasts	102	IGHG4,IGLC2,ISG15,CTHRC1,IFI6,C1QTNF3,BST2, IFI27,COL11A1,COMP
epithelial 0	epithelial cells	5304	TXNIP,SCGB3A1,CD14,PIGR,ELF5,MFGE8,CXCL2, SFRP1,PLIN2,CITED4
epithelial 1	epithelial cells	4947	AL450405.1,CRABP1,CALML5,DDIT4,SNORC,AQP5,RPL37,SNHG29,ROPN1B,RPL36
epithelial 2	epithelial cells	4711	PTN,ANXA1,MMP7,KRT23,SAA1,RCAN1,S100A6,NNMT,LTF,KRT7
epithelial 3	epithelial cells	4538	SCGB1D2,SCGB2A2,LCN2,LTF,RARRES1,CCL28,SAA1,CALML5,SLPI,AL450405.1
epithelial 4	epithelial cells	3579	IFI6,ISG15,AGR2,MT1G,BST2,PI15,EIF3H,TMSB4X,MRPS30-DT,NPY1R
epithelial 5	epithelial cells	2692	FDCSP,SLC25A37,MMP7,SOD2,IGHA1,ANXA1,FMO2, CHI3L1,MIR205HG,SAA1
epithelial 6	cnacer cells	2549	IGFBP5,COX6C,H2AFY,FABP5,NEAT1,FN1,HSPB1, NDRG1,S100A10,YWHAZ
epithelial 7	epithelial cells	2412	ANKRD30A,TCIM,TFF3,PLAT,NOVA1,HSPH1,XBP1, C15orf48,GATA3,AZGP1
epithelial 8	epithelial cells	2349	SCGB3A1,SCGB1D2,EDN1,SLPI,PIGR,TXNIP, TFCP2L1,KRT15,SNORC,CITED4
epithelial 9	normal epithelial cells	1884	CRISPLD1,NPY1R,GSTM3,DHRS2,TIMP3,STC2,CST3,ADIRF,MT1G,RBP1
epithelial 10	epithelial cells	1807	HSPA6,HSPH1,HSPA1A,BAG3,HSPD1,CRYAB,DNAJB1,HSPA1B,HSPE1,HSP90AA1
epithelial 11	epithelial cells	1413	ANKRD30A,TFF3,TFF1,SLC39A6,CRISP3,AZGP1, TCIM,MUCL1,PGR,SGK3
epithelial 12	epithelial cells	922	MT2A,STMN1,TOP2A,H2AFZ,IFI6,AGR2,ISG15, LGALS1,MT1G,CENPF
epithelial 13	epithelial cells	907	MUCL1,PIP,APOD,IGKC,ANKRD30A,SUB1,AZGP1, APLP2,TAT,XBP1
epithelial 14	epithelial cells	877	TXNIP,SCGB3A1,RPL29,RPL12,FTH1,RPL13,RPS19,RPL18A,DBI,SNHG29
epithelial 15	epithelial cells	560	SPARCL1,MUCL1,IFI27,SLPI,TCN1,CD74,RBP1, CHI3L2,KRT14,HLA-DRB1
epithelial 16	cancer cells	340	COX6C,IGFBP5,COL1A1,H2AFY,LGALS1,CXCL14,FN1,COL1A2,FABP5,COL3A1
epithelial 17	epithelial cells	256	STMN1,TUBA1B,HIST1H4C,H2AFZ,TUBB,CENPF, MKI67,MFGE8,TYMS,TOP2A
epithelial 18	epithelial cells	103	HSPH1,HSPA6,HSPA1A,BAG3,AL450405.1,HSPA1B, DNAJB1,HSPE1,HSPA5,HSPD1
epithelial 19	epithelial cells	85	IGLC2,IGKC,IGHA1,MALAT1,NEAT1,PI15, LINC00472,XIST,CYP2B7P,CRISPLD1
